# Supplementary material for: Dataset on the production of predominantly male tilapia progeny using two malawian tilapias, Oreochromis karongae and Oreochromis shiranus
Source: Data Brief. 2020 May 18;31:105716. doi: 10.1016/j.dib.2020.105716 (PMC7262412; doi:10.1016/j.dib.2020.105716)
Supplement: Supplementary file 1 [file mmc1.xml]

<?xml version="1.0" encoding="utf-8" standalone="no"?>
<data>
  <datasets>
    <author>aomaluwa@must.ac.mw</author>
    <type>0</type>
    <dataset>
      <value>6</value>
      <reason>Other (please explain)</reason>
      <comments>I have submitted my raw data as a supplementary data file (Data_Inbrief_Final_Table.docx) along with my manuscript</comments>
    </dataset>
  </datasets>
</data>
